# Supplementary material for: Light Induced Cobalt(III) Carbene Radical Formation from Dimethyl Malonate As Carbene Precursor
Source: Organometallics. 2024 May 24;43(11):1299–307. doi: 10.1021/acs.organomet.4c00127 (PMC11167645; doi:10.1021/acs.organomet.4c00127)
Supplement: Supplementary file 2 — om4c00127_si_002.xyz [file om4c00127_si_002.xyz]

17
Dimethyl malonate
C     0.5703104   -0.0312126    1.0704197
C     0.3506036   -1.3917014    1.7010466
H     1.3199931   -1.8887616    1.8301955
H    -0.1242451   -1.2979905    2.6878338
C    -0.5396130   -2.2638717    0.8261688
O    -1.0918882   -1.9191352   -0.1962653
O     1.5260793    0.2692063    0.3871604
O    -0.4552022    0.8024976    1.3683319
C    -0.3833744    2.1018378    0.7339711
H     0.5356861    2.6243664    1.0310232
H    -1.2690883    2.6438139    1.0794493
H    -0.3962631    1.9893682   -0.3580609
O    -0.6306711   -3.5068091    1.3647548
C    -1.4567280   -4.4328035    0.6167895
H    -1.0533432   -4.5741333   -0.3945579
H    -2.4849013   -4.0550302    0.5421695
H    -1.4263546   -5.3696412    1.1815701

16
Dimethyl malonate radical
C    -2.6010925    3.3985592   -4.2576954
C    -2.5157069    3.7386752   -5.6775158
O    -1.7784242    4.5540485   -6.2021689
O    -3.4199946    2.9702545   -6.3720629
C    -1.8268831    4.0700037   -3.2142443
O    -1.0561907    5.0038492   -3.3465973
O    -2.1085449    3.4794781   -2.0049688
C    -1.4068074    4.0593930   -0.8850448
H    -1.6508178    5.1265644   -0.7881127
H    -0.3204673    3.9590398   -1.0178129
H    -1.7444253    3.5008894   -0.0064624
C    -3.4344242    3.2131980   -7.7946625
H    -3.6713021    4.2658659   -8.0036229
H    -4.2082186    2.5521588   -8.1971783
H    -2.4545725    2.9805030   -8.2345822
H    -3.2811281    2.6015193   -3.9602678

77
[CoIII(TPP)Cl]
C     2.6576985    4.4904583   -5.4590551
C     2.3318915    4.1623807   -6.7391977
C     1.3707279    3.0922664   -6.6660299
C     1.9176009    3.6041132   -4.5980962
N     1.1241087    2.7448372   -5.3446183
C     2.0754522    3.5798814   -3.2138685
C     1.4702177    2.6187158   -2.4071820
N     0.5976169    1.6278487   -2.8360962
C     0.2922042    0.9040760   -1.6913566
C     1.7048474    2.5107557   -0.9903957
C     0.9982477    1.4329529   -0.5527800
C    -0.6100537   -0.1546083   -1.6108651
C    -1.3541925   -0.5895196   -2.7061977
N    -1.2482210   -0.1158937   -4.0059469
C    -2.9525748   -1.6912146   -3.8462136
C    -2.4068987   -1.5672636   -2.6054317
C    -1.6882972    0.1025856   -6.9206737
N    -0.6786783    0.9643087   -6.5158512
C    -0.1960028    1.5227773   -7.6912059
C    -0.9002457    0.9953773   -8.8313386
C    -1.8270089    0.1200256   -8.3541362
C     0.7809285    2.5117670   -7.7867138
C    -2.4498056   -0.7154747   -6.0878589
C    -2.2181430   -0.8100088   -4.7170909
H     3.3576997    5.2435345   -5.1132404
H     2.7066076    4.5937740   -7.6611534
H     2.3408730    3.1763858   -0.4169600
H     0.9410350    1.0292454    0.4522538
H    -3.7815764   -2.3175914   -4.1573077
H    -2.6979674   -2.0677518   -1.6880972
H    -0.7072708    1.2784104   -9.8605800
H    -2.5419444   -0.4750281   -8.9121266
Co   -0.0512374    1.3053122   -4.6754976
C     2.9701791    4.5945742   -2.5841666
C     4.6593481    6.5183398   -1.4185201
C     4.2338658    4.2319385   -2.0931827
C     2.5655060    5.9344049   -2.4857921
C     3.4036092    6.8897967   -1.9065481
C     5.0724742    5.1864913   -1.5139047
H     4.5546650    3.1923126   -2.1739247
H     1.5849213    6.2205505   -2.8689155
H     3.0730633    7.9269943   -1.8339102
H     6.0538200    4.8896596   -1.1408132
H     5.3144573    7.2643198   -0.9665950
C     1.1772660    2.9929253   -9.1422425
C     1.9161250    3.8884921  -11.7045437
C     0.7803401    4.2594639   -9.5982780
C     1.9476551    2.1804688   -9.9880788
C     2.3150561    2.6248949  -11.2601520
C     1.1473212    4.7046485  -10.8700200
H     0.1770985    4.8918976   -8.9452703
H     2.2570405    1.1947423   -9.6375580
H     2.9177288    1.9831077  -11.9045360
H     0.8273394    5.6901563  -11.2116988
H     2.2026661    4.2357586  -12.6981125
C    -3.5245142   -1.5500910   -6.6986421
C    -5.5489826   -3.1170891   -7.8658687
C    -4.6910186   -0.9525055   -7.2005256
C    -3.3857083   -2.9437561   -6.7917091
C    -4.3902760   -3.7218557   -7.3707143
C    -5.6964062   -1.7299867   -7.7793219
H    -4.8025567    0.1305585   -7.1313521
H    -2.4781183   -3.4117510   -6.4077410
H    -4.2649813   -4.8034626   -7.4397572
H    -6.5991916   -1.2506479   -8.1607545
H    -6.3338474   -3.7246212   -8.3183978
C    -0.8318176   -0.8200304   -0.2942362
C    -1.2655084   -2.0916473    2.1776202
C    -0.3885922   -2.1339980   -0.0791796
C    -1.4983205   -0.1530326    0.7454707
C    -1.7134904   -0.7836575    1.9725578
C    -0.6027141   -2.7652653    1.1480287
H     0.1271633   -2.6569794   -0.8858049
H    -1.8509396    0.8660083    0.5799578
H    -2.2376020   -0.2532741    2.7690115
H    -0.2480404   -3.7856167    1.3010112
H    -1.4337220   -2.5846724    3.1360198

93
Complex 1: [CoIII(TPP)(CH(CO2Me)2]
C     2.5891651    4.5196393   -5.4598564
C     2.2660444    4.1862040   -6.7373256
C     1.3975902    3.0392443   -6.6620887
C     1.9411833    3.5610184   -4.6034689
N     1.2030519    2.6530536   -5.3460013
C     2.1456073    3.5098313   -3.2317234
C     1.6238085    2.4905243   -2.4413505
N     0.6970769    1.5448291   -2.8551374
C     0.3994985    0.8193976   -1.7055506
C     1.9544045    2.3113545   -1.0533066
C     1.2164363    1.2577042   -0.6043585
C    -0.6139729   -0.1252855   -1.5819607
C    -1.4120114   -0.5071014   -2.6590338
N    -1.2259998   -0.1238295   -3.9784647
C    -3.0827957   -1.5139115   -3.7842891
C    -2.5600134   -1.3661828   -2.5348332
C    -1.5251544   -0.0662829   -6.9028629
N    -0.5222851    0.8054338   -6.5002636
C    -0.0219779    1.3375706   -7.6823058
C    -0.6548286    0.7249954   -8.8205791
C    -1.5880454   -0.1416036   -8.3371357
C     0.8533087    2.4164337   -7.7785172
C    -2.3949527   -0.7520878   -6.0606667
C    -2.2411963   -0.7650407   -4.6781884
H     3.2315919    5.3201012   -5.1087526
H     2.5844053    4.6581395   -7.6603498
H     2.6697181    2.9180144   -0.5081566
H     1.2062209    0.8167634    0.3864117
H    -3.9536523   -2.0849309   -4.0877983
H    -2.9173639   -1.7877058   -1.6015265
H    -0.4180587    0.9544759   -9.8539540
H    -2.2667167   -0.7812602   -8.8911890
Co   -0.0810377    1.3331197   -4.6620325
C     2.9395992    4.5916146   -2.5820269
C     4.3837692    6.6614715   -1.3581962
C     4.2863276    4.4081705   -2.2391733
C     2.3193926    5.8206817   -2.3106250
C     3.0415403    6.8494499   -1.7013222
C     5.0051079    5.4390320   -1.6285655
H     4.7666826    3.4529737   -2.4573360
H     1.2709852    5.9474843   -2.5844986
H     2.5524158    7.8023426   -1.4931668
H     6.0537326    5.2878688   -1.3678120
H     4.9456945    7.4667164   -0.8827447
C     1.1097591    3.0067015   -9.1227289
C     1.5265648    4.1547908  -11.6493305
C     0.4847671    4.2173560   -9.4630447
C     1.9442717    2.3782380  -10.0570010
C     2.1519038    2.9504968  -11.3146522
C     0.6936323    4.7865182  -10.7207952
H    -0.1605569    4.6971130   -8.7245604
H     2.4314125    1.4391373   -9.7898787
H     2.8075672    2.4561634  -12.0330000
H     0.2028041    5.7267286  -10.9768277
H     1.6898423    4.6011290  -12.6312575
C    -3.5340238   -1.4929349   -6.6718668
C    -5.6962989   -2.8497248   -7.8447645
C    -4.6026519   -0.7777801   -7.2341335
C    -3.5609865   -2.8948886   -6.7028473
C    -4.6352320   -3.5692269   -7.2879789
C    -5.6783513   -1.4521340   -7.8149112
H    -4.5789419    0.3124020   -7.1989359
H    -2.7290395   -3.4517311   -6.2692298
H    -4.6414012   -4.6599394   -7.3120459
H    -6.5064033   -0.8850407   -8.2427355
H    -6.5353744   -3.3770433   -8.3006746
C    -0.8894253   -0.7207001   -0.2444708
C    -1.4246066   -1.8471134    2.2767485
C    -0.6696860   -2.0873397   -0.0116004
C    -1.3834768    0.0726806    0.8027945
C    -1.6503276   -0.4858596    2.0539223
C    -0.9330486   -2.6460226    1.2406952
H    -0.2862580   -2.7078940   -0.8227219
H    -1.5595534    1.1334031    0.6215640
H    -2.0400735    0.1428795    2.8557217
H    -0.7503506   -3.7083469    1.4084703
H    -1.6318835   -2.2840454    3.2544617
C    -1.6266054    2.6387320   -4.5298144
C    -1.8499652    3.3022321   -5.8538912
O    -1.2460322    4.2397522   -6.3375826
O    -2.8938884    2.6849828   -6.5016975
C    -1.3144291    3.5542379   -3.3923090
O    -0.6629914    4.5819829   -3.4178176
O    -1.8883040    3.0651156   -2.2457663
C    -1.5464346    3.7953194   -1.0515552
H    -1.8081567    4.8575066   -1.1512188
H    -0.4702102    3.7069733   -0.8465534
H    -2.1284552    3.3308849   -0.2484770
C    -3.1369584    3.1761674   -7.8356012
H    -3.4371908    4.2328621   -7.8136931
H    -3.9435096    2.5525826   -8.2354780
H    -2.2355622    3.0688200   -8.4540112
H    -2.4661760    1.9834442   -4.2828342

92
Complex 2: [CoIII(TPP)(C(CO2Me)2] (Cobalt(III) Carbene Radical Complex)
C     2.7972602    4.4208733   -5.5152401
C     2.6548215    3.8973710   -6.7643328
C     1.7004032    2.8228055   -6.6633096
C     1.9840413    3.6258512   -4.6329389
N     1.3366940    2.6288444   -5.3410710
C     1.9758860    3.7731444   -3.2469621
C     1.4537166    2.7843721   -2.4130284
N     0.7411408    1.6771527   -2.8428216
C     0.5593289    0.8928789   -1.7140337
C     1.7108637    2.6952398   -0.9997443
C     1.2150657    1.4958762   -0.5819194
C    -0.2531539   -0.2372534   -1.6363401
C    -1.1015108   -0.6024766   -2.6834324
N    -1.1124551   -0.0465182   -3.9490201
C    -2.9437179   -1.4431086   -3.6768734
C    -2.2162252   -1.5012284   -2.5244840
C    -1.6902176    0.2499815   -6.7986368
N    -0.5228714    0.9058141   -6.4440543
C     0.0484154    1.3155261   -7.6383388
C    -0.7455140    0.8595565   -8.7500497
C    -1.8358417    0.2257650   -8.2283205
C     1.1375808    2.1775682   -7.7620839
C    -2.5656545   -0.3749869   -5.9126615
C    -2.2350046   -0.5700852   -4.5737543
H     3.4248364    5.2463907   -5.1965548
H     3.1347078    4.2125558   -7.6843902
H     2.2426852    3.4402094   -0.4179278
H     1.2659889    1.0613208    0.4102369
H    -3.8660500   -1.9609867   -3.9175356
H    -2.4275018   -2.0676319   -1.6236386
H    -0.5001114    1.0318289   -9.7927105
H    -2.6609859   -0.2425674   -8.7547838
Co   -0.0067822    1.4109478   -4.6286797
C     2.6328677    4.9749898   -2.6620327
C     3.8466288    7.2800641   -1.6080915
C     3.8610575    4.8886685   -1.9884406
C     2.0246022    6.2313440   -2.8109999
C     2.6270496    7.3756716   -2.2840691
C     4.4636207    6.0341170   -1.4640981
H     4.3464513    3.9165062   -1.8902266
H     1.0749576    6.2991984   -3.3437162
H     2.1406113    8.3449998   -2.4019683
H     5.4215210    5.9536561   -0.9480186
H     4.3176101    8.1746225   -1.1983058
C     1.5937928    2.5399906   -9.1334654
C     2.4073056    3.2193651  -11.7344961
C     1.2900229    3.8031760   -9.6658550
C     2.3017902    1.6194527   -9.9196742
C     2.7085047    1.9583306  -11.2125764
C     1.6958704    4.1400187  -10.9587729
H     0.7276213    4.5099061   -9.0531228
H     2.5324302    0.6355439   -9.5080921
H     3.2641471    1.2357756  -11.8122965
H     1.4515812    5.1233458  -11.3636162
H     2.7246844    3.4835560  -12.7442898
C    -3.8586128   -0.8877205   -6.4432392
C    -6.3112151   -1.7833158   -7.4764288
C    -4.8673936    0.0303655   -6.7749474
C    -4.0893601   -2.2573749   -6.6373477
C    -5.3093701   -2.7024533   -7.1520453
C    -6.0877444   -0.4163827   -7.2859796
H    -4.6797704    1.0934742   -6.6150232
H    -3.3006466   -2.9698066   -6.3907600
H    -5.4755454   -3.7699229   -7.3048857
H    -6.8678895    0.3050812   -7.5334710
H    -7.2638091   -2.1318757   -7.8779212
C    -0.3290454   -1.0173402   -0.3695221
C    -0.5017162   -2.5443305    1.9892787
C     0.1060793   -2.3522009   -0.3467029
C    -0.8590596   -0.4620639    0.8061931
C    -0.9442866   -1.2186895    1.9763977
C     0.0230822   -3.1090404    0.8237146
H     0.5123383   -2.7911798   -1.2590837
H    -1.2109326    0.5701100    0.7934635
H    -1.3643971   -0.7730112    2.8792276
H     0.3716074   -4.1427604    0.8250265
H    -0.5684158   -3.1356141    2.9034365
C    -1.3301599    2.7213092   -4.5253240
C    -1.6008558    3.4769144   -5.7823282
O    -0.8790746    4.3266240   -6.2740381
O    -2.7608878    3.0610501   -6.3648876
C    -2.1683648    3.0657533   -3.3986983
O    -2.9168023    4.0485272   -3.4121830
O    -2.0711451    2.2325203   -2.3226315
C    -2.9017673    2.5872348   -1.2057335
H    -3.9549101    2.6701088   -1.5083400
H    -2.5820084    3.5449861   -0.7702919
H    -2.7742925    1.7737430   -0.4832315
C    -3.0513841    3.6803659   -7.6378866
H    -3.1794600    4.7645122   -7.5195362
H    -3.9803949    3.2147335   -7.9830783
H    -2.2379558    3.4823395   -8.3495313
